# Supplementary material for: Computational Exploration of Bio-Degradation Patterns of Various Plastic Types
Source: Polymers (Basel). 2023 Mar 20;15(6):1540. doi: 10.3390/polym15061540 (PMC10056476; doi:10.3390/polym15061540)
Supplement: Supplementary file 1 [file polymers-15-01540-s001.zip]

Archive with 1 entries (1 files):
- polymers-2170419-supplementary.pdf
